# Supplementary material for: Impact of Thermal, High-Pressure, and Pulsed Electric Field Treatments on the Stability and Antioxidant Activity of Phenolic-Rich Apple Pomace Extracts
Source: Molecules. 2024 Dec 11;29(24):5849. doi: 10.3390/molecules29245849 (PMC11678205; doi:10.3390/molecules29245849)
Supplement: Supplementary file 1 [file molecules-29-05849-s001.zip]

Archive with 1 entries (1 files):
- molecules-3293605-supplementary.pdf
